# Supplementary material for: Risk assessment and prevention in airport security assurance by integrating LSTM algorithm
Source: PLoS One. 2025 Jan 3;20(1):e0315799. doi: 10.1371/journal.pone.0315799 (PMC11698374; doi:10.1371/journal.pone.0315799)
Supplement: S1 Data — (CSV) [file pone.0315799.s001.csv]

Airport weather risk indicators	Airport facility risk indicators	Airport staff risk indicators	User activity risk indicators	Risk grade	Flight departure time
4	0	0	2	4	2022/01/10
0	1	0	1	9	2022/04/28
2	2	0	2	7	2022/01/16
2	2	1	2	2	2022/10/26
2	2	0	2	5	2022/05/14
1	2	0	0	1	2022/01/17
0	1	0	2	2	2022/06/25
2	2	0	0	3	2022/12/25
1	0	0	2	1	2022/10/03
1	1	1	0	3	2022/10/03
5	2	0	1	2	2022/10/03
5	0	0	2	9	2022/08/19
3	2	1	2	9	2022/04/01
3	0	1	2	0	2022/05/08
4	0	0	2	0	2022/12/28
2	2	0	0	8	2022/08/08
1	0	1	0	5	2022/05/02
1	0	1	2	9	2022/01/25
2	2	0	1	4	2022/08/08
2	0	0	1	10	2022/07/29
2	1	1	1	4	2022/01/25
4	0	1	2	6	2022/03/06
4	0	0	0	3	2022/03/25
4	1	0	2	4	2022/10/11
1	0	0	2	9	2022/10/17
4	2	1	1	0	2022/02/28
5	2	1	0	10	2022/06/05
3	2	0	2	1	2022/09/23
2	2	0	0	5	2022/04/23
4	2	1	2	3	2022/03/20
0	2	0	2	3	2022/03/13
5	1	1	2	5	2022/05/10
3	2	0	1	2	2022/11/11
3	0	0	1	2	2022/12/03
1	2	1	1	5	2022/12/11
4	1	0	2	7	2022/10/04
5	1	0	2	1	2022/07/20
4	1	0	1	2	2022/08/09
1	0	0	1	1	2022/07/23
5	1	0	1	8	2022/03/19
0	1	0	0	2	2022/01/06
0	1	1	1	4	2022/08/03
1	1	1	1	3	2022/12/14
2	1	1	1	8	2022/01/15
3	2	0	1	7	2022/10/07
0	0	1	0	9	2022/04/09
1	1	0	0	3	2022/06/21
3	2	0	0	0	2022/05/05
1	2	0	2	5	2022/09/02
5	1	0	0	5	2022/05/17
1	0	1	0	8	2022/04/26
5	0	1	2	10	2022/05/06
1	1	1	0	2	2022/07/10
1	1	0	2	4	2022/05/06
4	2	0	2	7	2022/12/30
2	2	0	2	4	2022/03/07
3	0	0	0	2	2022/01/28
5	2	1	0	1	2022/04/21
1	0	0	2	4	2022/01/18
0	2	0	0	8	2022/06/11
1	2	0	0	5	2022/12/27
1	1	0	2	5	2022/05/10
2	2	1	0	3	2022/11/04
1	2	0	0	8	2022/12/19
1	2	1	0	10	2022/12/04
3	1	1	2	6	2022/10/14
5	1	0	1	1	2022/08/27
0	2	0	1	0	2022/01/28
1	2	1	0	4	2022/04/20
0	1	1	1	1	2022/10/22
5	2	0	1	0	2022/01/01
0	2	0	0	2	2022/11/11
3	0	1	1	5	2022/09/15
3	1	1	0	5	2022/02/06
1	0	0	0	6	2022/02/10
3	0	0	2	2	2022/03/02
2	2	0	0	10	2022/02/17
2	0	0	1	6	2022/05/22
0	2	0	2	5	2022/05/22
4	0	1	1	4	2022/10/14
2	2	1	2	5	2022/10/09
4	0	0	2	7	2022/04/03
2	0	0	2	0	2022/02/08
5	0	1	1	4	2022/06/05
2	1	1	2	5	2022/06/16
1	0	1	1	5	2022/02/03
3	1	0	2	6	2022/12/26
1	0	1	2	2	2022/09/27
4	2	1	1	2	2022/03/07
3	2	0	1	10	2022/10/06
1	1	0	0	6	2022/12/23
3	2	1	1	2	2022/08/30
4	1	0	0	3	2022/12/03
3	2	1	0	3	2022/05/27
0	1	0	1	7	2022/01/26
3	1	1	1	0	2022/09/04
2	1	0	1	6	2022/09/15
2	2	0	0	10	2022/10/14
0	2	0	2	10	2022/09/09
4	1	1	1	1	2022/12/28
0	2	1	2	8	2022/09/26
5	1	1	0	4	2022/03/19
4	2	0	0	3	2022/08/26
1	0	1	1	5	2022/08/31
1	0	0	2	3	2022/01/24
5	0	0	0	9	2022/06/07
5	1	1	2	6	2022/10/02
3	1	0	0	8	2022/08/21
3	0	0	1	8	2022/05/19
2	2	1	2	4	2022/10/19
2	2	0	2	9	2022/11/19
4	1	0	0	1	2022/10/18
1	2	1	1	7	2022/03/07
2	0	0	1	4	2022/08/25
5	0	1	0	8	2022/09/17
4	2	1	1	2	2022/10/24
4	1	0	2	0	2022/01/20
5	1	0	2	8	2022/02/15
0	2	1	2	2	2022/01/02
0	2	0	2	0	2022/07/15
1	2	1	1	0	2022/06/03
0	0	0	0	7	2022/06/06
2	1	1	1	2	2022/05/17
3	1	0	0	3	2022/07/19
2	2	0	1	2	2022/04/22
1	1	0	1	0	2022/07/08
2	0	0	2	4	2022/05/07
3	0	0	0	3	2022/01/07
2	2	0	2	3	2022/11/11
4	1	0	1	8	2022/03/29
3	1	1	2	3	2022/08/24
1	1	0	0	8	2022/06/14
2	0	0	1	9	2022/01/25
1	1	1	0	3	2022/11/30
5	1	1	2	0	2022/03/09
2	0	1	2	1	2022/09/02
1	0	0	0	2	2022/10/28
0	2	1	0	0	2022/03/15
5	1	1	2	5	2022/04/10
3	2	0	1	6	2022/07/29
0	0	1	0	2	2022/01/05
0	2	0	1	6	2022/10/16
5	0	0	0	4	2022/02/23
0	1	1	1	7	2022/03/24
5	2	1	0	4	2022/08/31
5	0	0	2	9	2022/03/15
2	0	0	1	5	2022/04/25
1	0	1	0	6	2022/10/07
5	1	0	1	8	2022/08/25
2	0	1	0	4	2022/11/16
3	2	0	2	7	2022/05/13
5	0	0	2	1	2022/10/11
2	1	0	0	10	2022/10/07
0	0	0	0	6	2022/04/18
2	0	0	1	5	2022/03/22
5	0	1	0	0	2022/05/15
4	1	0	2	9	2022/02/07
4	1	0	1	7	2022/09/27
4	2	1	0	7	2022/06/13
0	1	1	2	8	2022/06/02
4	0	1	1	9	2022/01/17
2	0	1	2	4	2022/04/22
5	1	1	1	5	2022/04/26
1	1	0	0	4	2022/05/26
1	1	0	1	3	2022/06/08
0	1	0	0	8	2022/06/27
4	0	1	0	1	2022/06/29
5	0	0	2	0	2022/09/12
3	2	1	0	5	2022/08/22
3	0	0	0	4	2022/06/12
1	1	0	1	10	2022/06/07
5	1	1	1	7	2022/01/27
2	2	0	1	8	2022/12/05
5	2	1	0	2	2022/01/20
5	0	0	0	5	2022/04/07
0	2	0	0	3	2022/02/04
3	1	1	2	7	2022/03/21
2	0	0	0	5	2022/02/16
2	2	0	2	8	2022/04/17
3	2	1	1	5	2022/04/24
0	2	0	0	0	2022/08/29
1	1	1	0	5	2022/02/20
3	2	0	0	9	2022/06/14
5	2	0	0	9	2022/12/09
4	0	0	1	4	2022/09/13
4	1	1	1	5	2022/11/10
0	1	0	0	9	2022/05/20
3	1	0	2	1	2022/11/29
3	0	0	0	9	2022/10/28
1	0	1	0	2	2022/09/16
3	2	1	2	1	2022/01/20
1	0	1	2	2	2022/02/02
5	0	0	2	2	2022/05/23
1	0	1	0	10	2022/03/17
3	1	0	0	3	2022/07/24
4	1	1	1	8	2022/03/21
0	0	0	2	5	2022/09/10
1	0	1	2	3	2022/08/24
2	0	0	2	7	2022/03/20
0	2	1	2	9	2022/03/06
0	0	0	2	0	2022/05/25
2	2	1	0	8	2022/11/12
5	0	1	2	8	2022/01/17
4	0	1	1	6	2022/03/21
1	0	1	2	8	2022/01/31
5	2	1	1	3	2022/11/05
4	1	1	0	2	2022/06/29
0	2	1	0	4	2022/05/23
4	1	1	0	2	2022/12/11
1	1	1	2	6	2022/10/20
4	2	1	0	5	2022/07/07
3	0	0	0	5	2022/08/17
4	0	1	0	6	2022/10/10
3	0	1	2	8	2022/01/29
4	1	0	2	1	2022/10/14
0	1	0	2	8	2022/10/29
3	1	0	0	0	2022/01/30
0	2	0	1	3	2022/08/23
5	1	0	2	3	2022/02/10
2	2	1	1	0	2022/03/04
4	2	0	0	6	2022/02/28
0	0	0	1	10	2022/10/20
5	2	1	0	4	2022/06/06
1	0	1	2	5	2022/07/06
4	2	0	0	8	2022/10/08
2	2	0	1	8	2022/03/04
3	2	1	1	10	2022/04/04
0	0	1	0	9	2022/11/27
0	0	0	2	10	2022/09/06
0	0	1	0	4	2022/06/25
1	0	1	0	9	2022/09/19
0	2	0	1	4	2022/05/14
5	2	1	0	1	2022/12/08
0	2	0	1	5	2022/02/21
0	2	1	1	7	2022/09/11
2	1	0	2	4	2022/04/01
1	1	0	0	7	2022/09/29
3	1	1	2	1	2022/01/26
1	0	0	2	10	2022/10/15
2	0	0	2	9	2022/06/14
0	0	1	1	10	2022/02/19
5	0	1	2	7	2022/07/03
2	2	0	1	5	2022/04/17
2	0	0	2	7	2022/08/19
0	0	1	0	9	2022/06/03
5	1	1	1	1	2022/02/14
2	2	0	2	7	2022/04/08
0	0	0	0	6	2022/08/31
5	0	1	2	5	2022/06/01
0	1	0	0	6	2022/04/17
5	1	0	2	0	2022/02/17
2	1	0	1	6	2022/09/27
0	1	1	2	0	2022/02/20
2	0	0	2	8	2022/07/15
2	2	0	1	6	2022/03/20
5	1	1	2	10	2022/09/28
3	0	1	2	9	2022/02/05
4	1	1	0	9	2022/01/03
5	1	0	1	2	2022/04/16
2	1	0	2	3	2022/09/24
0	0	1	2	5	2022/01/10
5	0	0	0	3	2022/01/16
2	2	0	2	7	2022/06/16
2	1	1	1	2	2022/11/04
1	1	1	2	8	2022/11/25
2	1	1	0	6	2022/03/08
2	0	0	2	1	2022/03/05
0	2	1	1	10	2022/10/11
4	0	0	2	4	2022/06/14
5	2	0	1	9	2022/08/03
2	0	0	1	4	2022/01/06
4	1	0	0	4	2022/12/03
3	1	0	0	1	2022/03/18
1	0	0	0	5	2022/04/17
3	2	1	0	1	2022/07/17
3	2	1	2	6	2022/02/21
0	1	1	1	2	2022/06/12
1	1	0	1	1	2022/07/20
3	0	0	2	0	2022/07/28
2	0	1	1	5	2022/03/06
0	2	0	2	2	2022/01/02
1	1	0	2	9	2022/10/23
4	1	1	1	9	2022/11/23
2	1	1	1	9	2022/10/19
4	2	1	2	2	2022/01/07
3	0	1	2	5	2022/03/12
5	0	1	1	7	2022/07/22
1	1	0	2	7	2022/08/13
1	2	0	0	3	2022/03/03
2	0	0	2	9	2022/02/26
0	2	0	1	3	2022/07/02
4	2	1	0	10	2022/06/11
4	2	1	0	10	2022/02/01
5	1	0	1	5	2022/10/15
5	1	1	1	2	2022/09/14
3	2	1	1	9	2022/07/21
3	0	1	2	8	2022/09/07
4	0	0	2	3	2022/05/19
3	1	1	0	1	2022/06/28
2	2	0	0	10	2022/08/27
0	0	0	1	6	2022/03/08
1	2	0	2	10	2022/11/16
1	1	0	2	4	2022/04/26
0	0	0	2	5	2022/01/23
0	0	0	0	2	2022/11/02
3	2	1	0	4	2022/11/03
2	2	1	1	2	2022/11/16
2	1	1	1	9	2022/07/23
4	1	0	1	6	2022/04/27
5	2	1	2	1	2022/07/05
4	2	0	0	6	2022/05/08
3	2	0	1	9	2022/02/17
0	2	0	2	8	2022/10/25
5	2	1	2	5	2022/07/31
4	1	1	1	0	2022/02/16
5	2	0	0	0	2022/11/03
3	0	0	0	10	2022/08/04
4	1	0	1	5	2022/03/23
2	2	0	0	3	2022/10/01
3	1	1	1	2	2022/09/27
1	1	0	2	6	2022/02/12
5	0	0	0	10	2022/10/28
2	1	0	1	9	2022/02/07
3	1	0	1	2	2022/08/14
4	2	1	1	4	2022/11/18
5	0	1	0	0	2022/10/20
2	2	1	1	4	2022/12/21
1	0	0	2	6	2022/01/02
5	1	0	2	4	2022/03/18
4	0	1	2	10	2022/01/28
5	2	1	0	6	2022/11/16
3	2	1	1	3	2022/03/12
1	0	1	0	7	2022/03/10
1	2	1	2	0	2022/09/23
1	1	0	2	2	2022/10/22
5	1	0	0	2	2022/07/31
0	1	1	0	0	2022/05/07
5	2	1	0	0	2022/10/31
2	1	0	1	9	2022/08/06
2	1	1	0	2	2022/09/17
0	1	0	0	9	2022/06/14
5	1	0	0	2	2022/04/12
0	0	1	0	6	2022/02/28
4	0	1	2	7	2022/02/08
3	2	0	0	7	2022/07/13
1	0	1	2	4	2022/08/15
2	2	1	0	10	2022/12/06
2	0	1	1	2	2022/02/12
2	2	0	2	3	2022/11/26
2	2	1	2	9	2022/09/03
1	0	0	2	0	2022/04/28
4	2	0	0	9	2022/04/24
0	1	0	0	9	2022/03/09
4	0	1	0	2	2022/02/11
0	0	1	2	3	2022/04/06
3	2	1	2	7	2022/02/16
1	2	0	2	5	2022/09/13
2	2	1	1	2	2022/03/06
2	2	1	0	7	2022/08/03
4	0	1	2	0	2022/11/21
2	2	1	0	10	2022/08/18
4	1	0	0	5	2022/05/16
2	1	0	1	8	2022/03/01
0	0	0	1	2	2022/03/30
0	2	1	1	5	2022/10/06
0	2	1	2	5	2022/12/15
5	1	0	2	0	2022/09/24
3	0	1	1	0	2022/12/07
3	1	0	1	5	2022/07/01
1	0	1	2	0	2022/04/26
1	0	0	0	6	2022/05/14
4	1	1	2	1	2022/06/05
4	0	0	2	4	2022/12/26
3	1	0	2	2	2022/03/20
2	0	1	0	3	2022/10/27
3	0	1	2	6	2022/12/13
4	2	1	1	9	2022/02/07
3	1	0	0	6	2022/03/14
4	0	1	1	10	2022/11/02
1	0	1	1	3	2022/03/16
0	0	0	1	9	2022/10/26
2	1	1	2	2	2022/02/07
5	1	1	1	7	2022/11/20
5	0	1	2	5	2022/08/30
0	1	0	0	5	2022/01/07
3	1	0	1	7	2022/08/06
2	0	0	2	7	2022/11/22
4	2	0	1	7	2022/09/24
1	0	1	2	6	2022/10/03
3	1	1	2	2	2022/02/19
4	0	1	1	10	2022/10/10
5	0	1	1	9	2022/04/06
0	1	0	0	2	2022/10/18
5	0	0	1	2	2022/12/01
0	1	1	2	4	2022/07/15
4	2	0	1	5	2022/06/07
3	0	1	2	5	2022/08/29
0	0	1	2	10	2022/09/13
3	1	1	1	8	2022/03/13
0	0	1	2	8	2022/11/13
4	1	0	0	7	2022/04/17
1	1	1	0	1	2022/04/25
5	1	0	1	1	2022/12/25
4	0	1	2	0	2022/08/02
4	2	1	1	2	2022/03/03
0	2	0	2	3	2022/01/20
3	2	0	1	2	2022/07/14
5	2	1	2	4	2022/08/21
2	0	0	1	2	2022/06/05
5	2	0	1	2	2022/07/31
0	1	0	0	1	2022/07/01
1	2	0	2	1	2022/09/24
0	2	1	2	2	2022/03/12
5	1	0	0	3	2022/09/29
4	2	1	2	3	2022/10/29
0	1	0	2	5	2022/09/11
3	2	1	0	2	2022/03/22
2	2	1	0	9	2022/07/01
3	0	1	2	6	2022/09/22
3	0	1	1	6	2022/10/08
5	0	1	1	1	2022/04/06
5	0	0	0	3	2022/05/19
4	0	0	2	3	2022/01/12
1	1	1	1	4	2022/08/28
0	2	0	1	2	2022/11/23
1	0	0	2	0	2022/02/21
0	1	0	0	6	2022/03/05
5	0	1	2	3	2022/06/20
3	2	0	1	5	2022/12/02
5	1	1	2	5	2022/11/19
5	1	1	1	3	2022/07/06
1	0	0	2	8	2022/12/21
0	1	0	0	3	2022/05/19
1	2	0	1	5	2022/01/29
3	1	1	2	5	2022/11/29
1	1	0	1	1	2022/04/13
2	0	0	2	1	2022/06/11
5	1	1	1	0	2022/09/03
2	2	1	0	1	2022/07/29
4	1	1	0	8	2022/12/11
0	2	1	0	8	2022/01/01
5	1	1	0	4	2022/12/29
1	2	1	2	1	2022/11/11
4	2	1	2	4	2022/10/08
3	0	1	1	10	2022/01/22
0	2	0	0	2	2022/03/07
5	2	0	0	5	2022/04/09
4	2	1	1	1	2022/10/06
4	2	1	1	9	2022/04/12
4	0	1	2	3	2022/10/02
0	1	0	2	3	2022/10/17
3	1	1	2	7	2022/01/30
2	2	0	2	7	2022/05/19
5	2	0	0	10	2022/06/06
3	2	1	2	2	2022/06/23
4	1	1	2	10	2022/11/20
2	1	0	0	5	2022/01/29
4	1	1	0	2	2022/07/16
4	2	1	0	3	2022/08/24
3	0	1	1	2	2022/12/30
1	2	0	1	10	2022/07/10
3	1	0	2	8	2022/04/26
0	2	1	1	3	2022/02/20
2	0	0	2	9	2022/03/21
0	1	1	0	1	2022/09/29
1	1	0	2	1	2022/10/23
5	1	1	0	4	2022/09/15
2	0	1	2	1	2022/02/02
2	2	1	1	3	2022/01/10
0	1	1	2	4	2022/04/07
0	2	1	1	4	2022/06/16
2	0	1	2	7	2022/11/23
0	2	1	1	0	2022/09/02
5	1	1	0	7	2022/03/25
3	0	1	1	7	2022/08/07
1	0	0	0	4	2022/06/27
4	0	0	1	7	2022/06/09
5	1	0	0	2	2022/03/13
5	1	0	2	0	2022/11/10
4	1	1	2	0	2022/06/06
0	2	0	0	2	2022/08/06
3	1	1	2	3	2022/10/09
5	0	0	0	7	2022/12/09
3	2	1	2	4	2022/01/31
1	2	1	0	0	2022/12/07
5	1	1	1	7	2022/07/18
5	2	0	0	2	2022/02/08
0	1	0	0	4	2022/02/15
4	1	0	2	2	2022/07/16
1	2	1	1	4	2022/02/12
1	2	1	0	0	2022/07/21
1	0	1	2	0	2022/06/09
2	0	0	1	6	2022/10/21
0	2	1	2	8	2022/04/04
1	1	0	1	0	2022/05/17
1	2	1	0	9	2022/07/09
1	0	0	0	5	2022/05/11
3	2	1	0	5	2022/05/10
0	0	1	1	5	2022/10/22
3	1	1	1	10	2022/06/11
2	1	0	1	3	2022/08/15
2	1	0	2	10	2022/07/22
1	1	1	2	7	2022/11/23
4	1	0	2	1	2022/10/21
0	2	0	1	0	2022/11/26
2	2	1	0	6	2022/10/17
0	0	1	0	8	2022/06/21
4	1	0	1	0	2022/07/27
4	2	1	0	8	2022/03/15
1	2	0	1	6	2022/11/27
1	0	0	0	0	2022/04/24
3	1	0	1	3	2022/03/12
3	1	1	2	4	2022/08/20
3	1	0	0	2	2022/07/14
3	2	0	1	7	2022/08/26
0	0	1	2	5	2022/06/02
3	1	1	0	4	2022/03/09
0	2	0	2	9	2022/08/11
5	2	1	1	9	2022/11/09
5	2	0	1	7	2022/12/14
1	1	1	2	7	2022/05/22
2	0	1	0	7	2022/03/22
4	0	0	0	0	2022/09/19
1	1	1	2	9	2022/10/29
2	2	0	1	5	2022/09/05
4	2	0	1	4	2022/11/06
2	2	1	0	8	2022/11/23
3	1	0	0	6	2022/10/13
4	2	1	2	8	2022/01/12
1	0	0	1	0	2022/08/23
3	0	0	0	9	2022/09/19
3	0	0	2	1	2022/09/23
1	2	1	0	2	2022/01/09
4	2	1	2	2	2022/08/21
2	1	0	1	7	2022/05/09
3	2	0	0	6	2022/06/09
5	2	1	2	6	2022/07/30
4	1	1	0	0	2022/06/21
1	0	0	1	10	2022/08/16
1	0	1	2	0	2022/05/26
4	1	0	1	1	2022/10/23
4	0	0	1	5	2022/11/07
0	0	1	0	3	2022/04/15
4	2	0	2	7	2022/01/22
0	0	1	1	6	2022/07/27
3	0	0	1	10	2022/05/07
3	0	0	2	9	2022/07/17
1	2	0	2	9	2022/10/21
5	2	1	0	9	2022/02/21
4	2	0	1	7	2022/04/09
4	1	1	0	9	2022/02/08
3	2	0	0	6	2022/02/26
3	1	1	0	3	2022/01/25
1	1	0	2	8	2022/03/05
5	2	0	2	8	2022/09/30
3	2	1	0	5	2022/08/07
3	0	1	0	1	2022/03/28
3	0	1	1	6	2022/08/12
2	0	0	1	5	2022/02/26
3	1	1	1	8	2022/12/22
0	1	1	1	9	2022/11/26
4	1	1	0	8	2022/07/16
0	1	1	1	10	2022/08/19
0	1	0	1	9	2022/12/22
4	0	1	1	7	2022/05/28
5	2	0	2	9	2022/08/19
1	1	0	0	4	2022/09/09
0	0	1	0	7	2022/12/08
2	2	0	1	0	2022/04/17
4	0	0	1	9	2022/07/17
1	2	0	0	4	2022/09/27
1	0	1	1	9	2022/06/13
4	2	1	2	9	2022/02/15
1	1	0	2	7	2022/02/14
5	1	0	1	2	2022/01/16
5	1	0	2	8	2022/03/27
3	2	1	0	5	2022/05/09
1	1	1	0	10	2022/11/15
2	0	1	2	2	2022/01/14
4	2	0	2	7	2022/09/30
4	2	0	2	2	2022/06/05
3	2	0	0	4	2022/03/11
3	2	0	2	5	2022/01/05
2	1	0	1	9	2022/03/04
4	2	0	2	5	2022/11/05
1	1	1	1	7	2022/05/12
1	1	0	1	4	2022/01/16
2	2	0	1	1	2022/05/01
5	1	0	0	6	2022/04/16
1	0	0	2	4	2022/03/10
2	0	1	0	9	2022/03/15
4	2	0	2	9	2022/01/27
1	2	0	2	1	2022/10/11
1	0	1	0	1	2022/02/03
5	2	1	2	0	2022/10/30
0	0	0	2	10	2022/01/26
5	2	1	1	8	2022/02/28
2	0	1	2	10	2022/02/20
5	1	1	0	10	2022/06/13
4	1	0	1	0	2022/02/20
3	2	0	2	2	2022/02/20
5	0	1	2	2	2022/08/23
0	2	1	2	2	2022/05/31
5	1	0	1	5	2022/02/22
1	0	1	2	4	2022/07/16
3	1	0	0	2	2022/02/03
5	2	1	0	2	2022/10/26
5	1	0	0	4	2022/11/05
0	2	1	1	10	2022/02/01
4	1	0	0	10	2022/08/30
4	1	1	0	7	2022/05/07
5	2	0	1	0	2022/08/01
3	0	0	2	5	2022/05/19
0	0	0	2	1	2022/08/29
4	2	1	0	4	2022/12/13
0	0	0	1	1	2022/10/20
0	0	1	1	7	2022/04/23
5	1	0	0	10	2022/11/11
5	2	1	2	10	2022/06/17
5	2	1	1	1	2022/05/11
0	0	0	1	4	2022/01/29
0	0	1	1	6	2022/02/24
1	0	1	2	1	2022/04/13
3	0	0	0	4	2022/06/11
4	0	0	0	8	2022/09/23
5	2	0	2	5	2022/07/12
1	0	0	2	0	2022/04/11
2	1	0	0	1	2022/03/05
2	1	1	2	4	2022/07/03
0	2	1	2	5	2022/06/20
0	0	1	1	9	2022/10/18
0	2	1	0	9	2022/11/08
2	2	1	2	9	2022/11/04
0	0	0	0	3	2022/05/29
5	2	0	2	7	2022/01/18
5	0	0	1	4	2022/11/24
3	2	1	0	5	2022/05/06
2	2	0	1	7	2022/05/22
2	1	0	0	6	2022/05/11
3	0	1	0	4	2022/11/21
5	1	1	1	3	2022/10/28
4	1	0	0	6	2022/05/14
5	1	0	2	1	2022/07/12
3	1	0	1	2	2022/08/05
5	0	1	1	1	2022/07/19
0	0	0	1	6	2022/09/26
4	2	0	0	1	2022/08/17
2	0	1	2	0	2022/12/03
2	1	0	1	1	2022/02/21
3	2	0	1	5	2022/10/04
2	1	1	1	9	2022/06/12
5	1	0	1	7	2022/11/03
0	1	1	1	1	2022/07/28
4	2	0	0	10	2022/05/16
1	1	0	2	10	2022/08/06
0	0	1	2	3	2022/05/03
4	0	0	2	2	2022/07/05
0	1	0	0	0	2022/08/29
3	2	0	2	1	2022/04/24
4	0	1	1	4	2022/12/21
1	0	0	0	7	2022/11/08
3	1	0	0	6	2022/02/10
4	1	1	1	9	2022/03/24
4	2	1	2	10	2022/09/17
2	0	0	0	4	2022/02/24
4	1	0	0	8	2022/04/30
3	2	1	0	2	2022/10/23
2	2	0	0	3	2022/06/23
3	2	0	1	7	2022/11/18
4	2	1	1	8	2022/02/03
3	1	0	0	2	2022/02/10
1	2	0	1	2	2022/10/22
4	0	1	2	4	2022/10/18
0	0	0	1	1	2022/06/12
4	0	0	0	2	2022/01/01
3	1	0	1	1	2022/01/16
1	1	1	1	9	2022/10/27
3	1	1	1	3	2022/04/10
1	2	0	0	2	2022/03/18
3	1	0	2	10	2022/11/04
4	0	1	0	9	2022/04/17
0	0	0	2	9	2022/05/15
4	2	1	2	5	2022/07/09
0	0	1	1	3	2022/08/04
2	1	1	1	3	2022/11/11
0	0	0	1	0	2022/10/26
0	1	1	1	6	2022/07/11
2	0	1	2	1	2022/02/26
0	2	0	0	9	2022/07/12
2	0	0	1	9	2022/04/23
2	1	0	1	8	2022/09/05
0	2	0	1	8	2022/06/07
1	1	1	1	8	2022/05/27
2	0	1	2	5	2022/07/29
3	2	0	2	8	2022/06/26
5	0	0	2	9	2022/01/07
4	0	0	2	4	2022/05/03
0	2	1	2	1	2022/09/07
4	2	1	1	7	2022/05/24
5	2	1	1	8	2022/11/22
1	0	0	2	1	2022/04/23
4	0	1	0	6	2022/12/01
0	2	0	0	7	2022/08/23
0	2	0	1	10	2022/04/26
3	2	1	1	4	2022/02/06
1	2	0	2	8	2022/04/27
0	0	1	2	0	2022/08/14
5	2	0	1	10	2022/10/05
0	2	1	0	3	2022/08/16
3	0	0	2	1	2022/03/15
3	2	1	2	3	2022/01/28
0	1	0	1	4	2022/09/12
0	0	0	2	8	2022/04/20
3	2	1	2	2	2022/01/28
2	0	1	0	10	2022/06/15
0	2	0	2	10	2022/02/25
2	2	1	1	4	2022/10/31
1	0	1	1	2	2022/11/29
1	1	0	2	1	2022/04/11
1	1	1	2	3	2022/05/06
4	2	1	2	0	2022/04/05
1	1	1	1	0	2022/07/03
3	1	1	1	3	2022/01/26
0	2	0	1	7	2022/04/14
2	0	1	2	8	2022/02/25
3	0	1	0	10	2022/08/03
2	1	1	0	2	2022/08/05
4	1	1	0	7	2022/02/27
1	2	1	1	6	2022/12/13
0	2	0	2	3	2022/04/22
5	0	0	0	2	2022/09/26
4	2	1	1	7	2022/12/29
0	2	0	2	10	2022/12/17
2	1	1	0	7	2022/05/03
3	0	1	0	10	2022/12/16
0	2	0	1	9	2022/07/29
3	0	0	2	8	2022/10/10
1	0	1	1	4	2022/09/21
2	0	1	0	0	2022/03/17
4	0	1	0	3	2022/09/19
0	2	0	0	5	2022/01/17
3	2	0	1	1	2022/07/14
4	0	1	1	0	2022/09/13
5	0	0	2	7	2022/07/31
4	1	0	0	3	2022/04/05
4	2	1	2	10	2022/05/29
2	0	0	1	0	2022/01/25
3	1	1	0	3	2022/10/14
0	0	1	1	0	2022/07/17
1	0	1	0	10	2022/06/26
0	2	1	0	2	2022/05/07
0	0	1	1	8	2022/07/10
2	2	1	2	10	2022/08/21
2	1	0	0	9	2022/12/13
0	1	0	1	1	2022/10/13
2	2	1	1	0	2022/09/18
5	2	0	0	9	2022/09/09
5	1	0	2	2	2022/12/28
2	0	0	2	2	2022/05/22
2	2	1	0	4	2022/06/02
3	0	0	0	0	2022/04/02
1	1	1	1	1	2022/09/13
0	1	1	1	9	2022/10/22
3	2	0	1	1	2022/06/14
4	2	1	1	0	2022/06/25
1	2	1	2	5	2022/04/05
4	2	1	2	8	2022/03/03
2	2	1	0	3	2022/10/19
5	2	0	1	7	2022/10/12
4	2	0	0	1	2022/08/22
2	0	0	2	5	2022/10/09
2	0	1	2	0	2022/11/24
2	2	1	0	0	2022/10/29
0	1	1	2	7	2022/12/14
1	0	0	2	1	2022/09/29
2	0	1	0	4	2022/04/07
3	1	0	2	3	2022/12/24
3	2	0	2	6	2022/11/18
0	1	0	2	7	2022/05/07
5	0	0	0	0	2022/06/22
4	2	1	2	7	2022/10/09
1	2	1	2	4	2022/12/21
0	2	0	0	3	2022/07/30
2	0	0	1	9	2022/10/15
3	1	0	0	3	2022/06/23
5	1	0	0	8	2022/12/23
3	0	1	0	6	2022/06/09
3	2	0	2	3	2022/08/11
1	2	1	0	1	2022/02/06
4	1	1	2	8	2022/07/25
5	2	0	1	9	2022/12/31
4	0	1	1	6	2022/03/29
5	0	0	0	7	2022/01/05
5	0	1	2	1	2022/01/05
5	0	1	0	10	2022/11/29
2	0	0	1	6	2022/11/06
4	2	0	0	1	2022/03/20
4	0	0	1	7	2022/05/26
3	1	1	2	10	2022/04/08
3	1	1	2	0	2022/12/30
2	0	1	0	2	2022/02/19
5	1	0	2	6	2022/07/04
2	1	0	0	6	2022/06/10
3	2	0	2	8	2022/08/14
0	0	0	0	6	2022/03/28
1	2	0	2	2	2022/04/29
5	2	1	0	10	2022/08/02
4	0	0	2	6	2022/04/14
2	1	0	0	8	2022/11/11
0	1	0	1	3	2022/05/31
1	0	0	0	5	2022/10/08
4	2	0	2	10	2022/04/28
0	1	0	0	8	2022/11/27
5	0	1	1	3	2022/05/23
1	0	1	0	2	2022/09/04
0	0	1	2	6	2022/07/03
2	0	1	0	8	2022/04/11
2	0	1	2	9	2022/09/11
5	2	1	1	6	2022/05/28
2	0	0	0	2	2022/02/28
1	0	0	0	4	2022/11/27
2	1	0	0	9	2022/01/03
0	0	0	0	3	2022/05/09
4	0	0	0	8	2022/11/26
5	1	1	1	3	2022/02/16
3	0	0	1	5	2022/07/13
4	1	1	2	4	2022/06/29
0	1	0	1	1	2022/08/09
4	1	1	1	6	2022/02/26
3	0	0	1	1	2022/12/19
2	0	0	2	0	2022/09/20
1	0	0	1	4	2022/10/22
2	2	1	2	3	2022/05/15
4	0	0	0	9	2022/08/21
4	0	0	0	2	2022/12/12
5	2	1	2	7	2022/01/24
5	0	1	1	1	2022/09/21
1	1	1	2	0	2022/11/17
3	1	1	1	2	2022/01/15
1	1	0	0	3	2022/05/29
3	0	0	0	8	2022/05/20
4	0	0	2	9	2022/04/13
2	0	1	1	2	2022/04/13
3	0	0	1	9	2022/04/02
5	0	0	1	2	2022/03/31
2	2	0	0	6	2022/03/22
4	0	1	2	10	2022/06/03
5	1	1	1	8	2022/01/18
5	1	1	0	1	2022/06/08
3	0	1	1	10	2022/09/20
1	1	0	0	9	2022/06/14
2	2	1	1	9	2022/07/08
5	2	0	0	4	2022/12/13
2	0	0	2	6	2022/11/16
2	1	0	2	6	2022/07/04
4	2	0	1	9	2022/01/04
5	2	1	0	6	2022/01/15
1	1	1	2	2	2022/09/20
3	1	1	1	10	2022/10/11
1	2	0	2	2	2022/08/12
3	0	0	1	7	2022/07/20
5	1	1	2	5	2022/05/26
1	0	1	2	8	2022/12/22
5	1	1	0	9	2022/10/13
4	1	1	2	10	2022/09/20
3	1	0	1	0	2022/11/20
3	1	1	1	4	2022/08/27
0	0	1	2	9	2022/05/10
4	0	1	2	10	2022/11/14
0	2	1	2	10	2022/05/13
3	2	1	2	10	2022/10/02
4	0	0	1	1	2022/11/11
1	2	0	2	5	2022/02/08
4	1	1	1	6	2022/04/09
5	1	1	1	4	2022/11/23
5	1	0	2	3	2022/08/31
0	0	0	2	5	2022/11/30
3	2	0	2	10	2022/01/06
5	0	0	0	2	2022/06/03
1	0	1	0	0	2022/01/29
2	1	1	0	9	2022/03/28
3	1	0	1	1	2022/01/25
2	0	0	2	8	2022/11/03
1	2	1	1	10	2022/04/27
3	2	0	0	4	2022/07/18
5	1	1	0	9	2022/04/24
3	1	0	0	9	2022/08/07
4	1	1	1	1	2022/10/26
2	0	1	1	0	2022/04/01
0	2	1	1	1	2022/11/28
4	1	1	0	6	2022/02/16
4	1	1	1	7	2022/07/12
2	0	1	0	1	2022/11/09
4	0	0	2	10	2022/02/17
5	2	1	1	3	2022/01/22
4	0	1	2	5	2022/06/02
2	2	0	2	8	2022/03/24
1	1	0	1	2	2022/02/24
1	1	0	1	10	2022/09/04
0	2	1	0	2	2022/05/05
0	2	1	2	0	2022/07/01
2	1	0	1	7	2022/11/17
3	2	0	0	5	2022/06/03
1	2	1	2	0	2022/11/26
0	0	0	2	1	2022/03/15
1	2	0	0	9	2022/10/22
3	2	0	2	2	2022/10/27
1	1	0	0	8	2022/01/10
0	2	1	0	6	2022/06/22
0	2	0	1	9	2022/08/13
4	0	0	2	8	2022/04/28
5	0	0	1	4	2022/11/26
0	2	1	2	1	2022/05/31
1	0	1	1	6	2022/11/30
5	1	1	0	2	2022/07/19
3	1	1	0	9	2022/07/27
1	0	1	1	0	2022/01/20
0	2	1	0	1	2022/01/07
0	2	0	1	2	2022/01/27
5	1	0	2	0	2022/11/13
1	0	1	0	4	2022/08/14
5	1	0	2	5	2022/06/03
3	2	0	2	9	2022/03/03
5	0	0	1	1	2022/12/24
0	0	0	2	2	2022/01/26
2	0	0	2	4	2022/08/13
1	0	1	1	7	2022/10/16
2	1	1	0	4	2022/11/04
2	2	1	1	5	2022/09/16
4	0	0	1	4	2022/03/15
0	1	1	2	3	2022/01/25
3	1	0	2	0	2022/09/18
4	1	1	1	8	2022/10/19
1	1	0	1	6	2022/09/02
2	0	0	0	6	2022/04/30
2	2	0	1	9	2022/04/03
1	0	1	1	5	2022/04/09
5	1	0	0	5	2022/01/23
3	0	0	2	10	2022/12/20
5	1	1	1	2	2022/07/24
3	1	0	1	4	2022/05/01
1	1	0	1	2	2022/07/18
2	2	0	2	4	2022/11/22
2	0	1	0	5	2022/11/02
4	2	1	2	8	2022/11/17
5	1	0	2	6	2022/02/12
0	2	0	2	3	2022/09/15
2	2	0	1	6	2022/10/23
5	0	0	2	1	2022/05/31
1	0	0	0	5	2022/06/29
4	2	0	1	1	2022/12/13
5	2	0	2	1	2022/10/22
3	0	1	1	1	2022/10/30
5	2	0	0	1	2022/06/27
3	2	1	0	4	2022/05/14
3	2	1	1	6	2022/04/26
4	0	0	0	4	2022/09/21
4	2	0	1	8	2022/05/21
0	0	1	1	7	2022/04/11
0	1	1	2	1	2022/06/20
5	1	0	0	9	2022/08/12
1	1	1	1	6	2022/06/05
4	1	0	1	7	2022/08/05
1	1	0	0	7	2022/09/29
0	0	0	0	1	2022/06/18
2	1	0	1	2	2022/06/24
2	1	1	0	7	2022/02/13
0	1	1	1	7	2022/03/10
1	1	1	1	3	2022/01/17
5	1	0	2	10	2022/07/15
0	1	1	2	8	2022/10/25
2	2	1	0	0	2022/11/18
5	1	1	0	9	2022/01/09
4	1	0	2	3	2022/02/20
2	1	0	0	8	2022/06/02
4	1	1	1	2	2022/08/22
0	0	1	2	4	2022/02/08
2	1	1	0	10	2022/06/24
0	0	0	0	10	2022/09/16
1	1	1	0	2	2022/11/22
4	0	1	2	5	2022/02/05
1	1	0	1	5	2022/01/09
4	1	1	2	6	2022/08/14
1	0	0	1	1	2022/05/19
3	1	1	2	4	2022/01/05
5	2	0	0	6	2022/10/25
1	1	0	1	4	2022/03/07
1	0	0	2	3	2022/09/05
2	1	1	2	4	2022/04/26
1	0	1	2	6	2022/02/17
0	1	1	0	6	2022/12/31
0	2	1	2	9	2022/12/09
0	2	1	1	10	2022/05/04
0	0	1	0	1	2022/02/26
5	2	0	2	8	2022/03/03
3	2	0	2	1	2022/04/19
2	1	1	0	6	2022/09/18
4	2	1	0	1	2022/02/03
4	0	1	2	4	2022/06/15
3	1	0	0	2	2022/03/30
0	1	0	0	6	2022/08/16
3	2	0	2	7	2022/04/03
4	2	1	0	9	2022/12/31
1	2	0	0	2	2022/05/22
5	2	0	0	7	2022/12/20
4	1	0	0	4	2022/09/24
1	0	0	0	3	2022/06/23
1	2	0	0	4	2022/03/03
2	0	1	1	7	2022/06/21
0	2	0	2	2	2022/07/18
4	0	1	1	7	2022/08/19
5	2	0	1	7	2022/07/31
0	0	0	0	10	2022/01/07
5	2	0	2	3	2022/10/13
2	2	0	1	10	2022/05/12
5	2	0	2	7	2022/11/27
4	2	0	2	2	2022/01/15
4	2	0	2	1	2022/06/06
4	1	0	0	2	2022/05/17
4	2	1	0	9	2022/12/25
4	1	1	2	5	2022/08/18
3	1	1	0	0	2022/10/13
0	2	0	0	4	2022/05/17
3	0	1	1	10	2022/11/07
5	0	0	0	3	2022/08/20
2	1	1	0	3	2022/12/06
1	1	1	1	8	2022/02/18
0	1	0	1	2	2022/05/15
4	1	1	2	2	2022/12/25
5	1	0	1	1	2022/01/01
3	2	1	0	5	2022/10/15
1	2	1	1	1	2022/07/02
0	1	0	1	2	2022/03/25
5	1	1	2	0	2022/03/17
5	0	0	0	2	2022/11/11
1	1	1	1	1	2022/07/14
1	0	1	1	4	2022/08/27
3	1	1	0	10	2022/02/22
4	2	1	1	10	2022/08/22
1	0	0	0	1	2022/11/21
1	1	1	0	6	2022/01/29
5	2	1	2	1	2022/05/07
5	0	1	1	0	2022/02/26
5	0	0	1	5	2022/08/29
3	1	1	0	4	2022/05/07
2	1	1	2	3	2022/04/06
1	0	1	0	6	2022/05/03
5	0	1	1	4	2022/06/09
4	1	0	1	0	2022/11/23
3	2	0	0	2	2022/05/23
5	1	1	0	0	2022/06/11
5	0	0	0	0	2022/12/08
3	0	1	1	2	2022/05/08
5	2	0	2	0	2022/06/30
2	1	0	1	3	2022/07/26
1	0	0	1	7	2022/12/16
4	2	0	0	4	2022/02/06
5	1	0	0	3	2022/01/17
0	0	0	1	1	2022/02/19
1	1	0	1	2	2022/05/23
1	2	0	1	7	2022/11/10
1	2	0	0	10	2022/06/24
5	1	0	1	6	2022/03/16
0	1	0	0	2	2022/07/31
3	1	1	2	2	2022/08/04
4	1	0	2	3	2022/04/01
2	1	0	2	9	2022/11/13
3	2	1	1	10	2022/02/09
3	2	1	2	5	2022/05/03
0	1	1	2	1	2022/12/21
3	0	1	2	3	2022/09/17
3	1	1	0	2	2022/08/02
1	2	1	1	8	2022/01/02
1	2	1	0	10	2022/11/18
4	0	1	1	0	2022/01/31
2	2	1	2	0	2022/02/20
1	1	1	2	7	2022/03/05
2	1	0	0	5	2022/06/12
2	0	0	0	10	2022/11/27
0	2	1	2	3	2022/04/27
0	2	0	2	8	2022/05/18
4	1	1	0	4	2022/09/16
5	0	0	0	9	2022/11/05
5	2	0	2	3	2022/10/05
2	2	1	2	0	2022/09/06
2	0	0	0	4	2022/01/29
3	1	1	1	4	2022/05/01
3	1	0	0	6	2022/06/27
3	1	0	0	10	2022/10/14
3	2	1	2	2	2022/02/10
5	0	1	1	0	2022/12/23
2	0	1	2	4	2022/04/20
2	0	0	0	5	2022/03/12
0	0	1	1	5	2022/08/02
4	0	1	2	7	2022/11/21
0	0	1	2	2	2022/06/07
4	1	1	2	10	2022/02/02
0	2	0	1	4	2022/12/10
2	2	1	2	9	2022/03/07
1	1	0	2	6	2022/06/17
1	1	1	2	9	2022/10/05
4	0	0	1	1	2022/11/23
1	0	1	1	10	2022/09/06
5	1	0	2	0	2022/08/26
5	0	0	1	5	2022/03/27
3	0	1	0	1	2022/04/04
2	2	1	0	1	2022/02/26
0	0	0	2	3	2022/08/25
2	1	1	0	0	2022/05/20
0	2	1	2	7	2022/03/03
4	2	0	2	4	2022/03/12
3	1	0	2	10	2022/07/25
4	0	1	0	6	2022/11/08
0	1	1	0	9	2022/07/22
0	1	0	2	8	2022/04/02
5	1	0	2	0	2022/06/22
3	0	0	0	7	2022/04/02
3	2	0	2	7	2022/04/07
1	1	1	2	4	2022/07/23
1	0	0	1	7	2022/06/12
5	1	1	1	3	2022/05/03
1	2	1	0	1	2022/07/29
2	1	1	1	8	2022/04/04
3	2	1	2	10	2022/05/27
5	1	0	0	9	2022/07/08
5	2	1	1	3	2022/03/17
1	2	1	2	1	2022/01/29
4	1	0	0	10	2022/01/25
3	1	0	1	8	2022/01/22
0	0	0	2	5	2022/12/31
3	2	1	0	5	2022/03/19
1	1	0	0	7	2022/05/04
2	2	0	1	1	2022/06/18
3	1	0	2	7	2022/03/03
0	0	1	2	4	2022/02/20
3	0	0	1	0	2022/08/08
3	0	0	2	7	2022/11/07
2	2	1	2	3	2022/12/21
5	0	0	2	0	2022/10/27
0	1	1	0	1	2022/06/03
1	2	0	1	0	2022/12/09
1	2	1	2	6	2022/03/06
2	0	0	2	2	2022/03/31
4	1	1	2	3	2022/08/23
5	0	1	0	3	2022/08/17
1	2	0	1	7	2022/01/14
5	1	1	2	0	2022/07/25
0	0	1	1	5	2022/12/19
2	2	0	0	10	2022/04/19
0	1	1	2	2	2022/07/10
4	1	0	1	3	2022/09/09
4	1	0	0	5	2022/06/16
5	2	1	0	4	2022/04/16
1	2	0	1	10	2022/12/23
1	1	1	2	1	2022/07/23
3	2	1	2	2	2022/11/26
5	2	0	2	6	2022/12/25
4	1	1	1	10	2022/08/12
2	1	1	0	0	2022/02/21
4	2	1	0	6	2022/06/24
4	2	1	2	6	2022/11/12
4	0	1	1	1	2022/01/18
0	0	1	2	4	2022/01/12
5	1	0	1	2	2022/10/26
4	1	0	0	9	2022/08/04
4	0	0	2	9	2022/01/31
5	2	0	0	3	2022/12/21
5	0	0	2	8	2022/12/23
0	0	0	2	7	2022/09/23
1	1	1	1	7	2022/02/25
3	1	1	1	1	2022/03/02
5	1	1	1	0	2022/02/15
3	1	0	2	4	2022/06/06
5	1	1	1	7	2022/07/05
3	1	1	2	7	2022/05/07
5	0	0	1	5	2022/04/21
2	0	0	2	7	2022/12/15
0	2	1	0	1	2022/12/18
3	2	0	1	4	2022/01/18
5	2	1	1	9	2022/03/02
1	1	0	2	5	2022/06/11
4	0	0	1	10	2022/06/25
2	1	0	1	1	2022/06/22
3	0	0	1	7	2022/01/30
1	2	0	1	0	2022/04/21
5	2	0	0	3	2022/10/17
0	0	1	2	0	2022/12/04
3	2	1	1	3	2022/01/16
3	1	1	0	3	2022/11/16
0	2	0	0	1	2022/07/28
3	0	0	0	4	2022/01/30
3	1	1	1	10	2022/08/11
5	0	0	2	0	2022/06/28
5	0	0	1	10	2022/07/19
2	1	0	2	3	2022/08/19
1	1	1	1	0	2022/11/12
2	2	0	2	5	2022/04/26
3	2	1	1	0	2022/08/11
5	0	1	2	9	2022/10/28
3	2	1	0	6	2022/08/16
5	0	0	2	3	2022/08/04
5	1	0	0	3	2022/06/16
0	1	0	1	0	2022/07/26
1	2	1	0	8	2022/05/25
2	1	0	0	9	2022/05/14
5	2	0	2	3	2022/02/26
1	1	1	1	9	2022/09/07
2	1	1	1	2	2022/11/11
4	0	1	1	3	2022/02/28
2	2	1	0	1	2022/10/26
3	0	1	0	5	2022/10/08
0	1	0	0	3	2022/08/17
2	2	1	1	9	2022/03/07
2	2	0	2	1	2022/06/01
5	2	0	0	10	2022/05/05
2	2	1	1	8	2022/01/30
2	2	0	2	1	2022/09/02
0	1	1	0	1	2022/06/17
4	1	1	0	3	2022/10/08
0	1	1	2	5	2022/05/10
5	2	0	1	0	2022/09/14
1	2	1	1	3	2022/07/30
1	0	1	1	5	2022/06/12
5	1	0	0	4	2022/02/28
0	1	0	1	3	2022/05/21
3	2	0	0	8	2022/05/25
4	0	0	0	4	2022/09/25
5	2	0	1	5	2022/07/15
0	0	1	0	6	2022/06/27
4	1	1	1	0	2022/05/18
1	1	0	0	9	2022/07/20
5	2	1	1	5	2022/09/15
3	0	1	1	6	2022/03/15
1	2	1	0	9	2022/08/31
1	1	0	2	6	2022/03/19
0	0	0	0	8	2022/08/15
0	1	1	2	4	2022/02/06
0	0	0	1	5	2022/12/05
5	2	0	0	0	2022/01/10
0	2	1	2	5	2022/08/27
3	2	1	0	6	2022/08/12
3	2	1	2	3	2022/09/06
4	2	1	0	5	2022/07/17
1	0	1	2	4	2022/04/19
2	1	1	1	7	2022/01/23
3	1	0	2	9	2022/01/02
3	1	1	2	0	2022/04/05
5	0	0	0	0	2022/07/24
3	2	1	2	3	2022/12/16
0	0	0	2	8	2022/01/23
3	2	0	0	5	2022/03/01
2	1	1	0	5	2022/08/23
3	0	0	0	9	2022/08/05
1	1	1	1	8	2022/02/25
2	1	1	1	0	2022/01/08
0	1	0	0	8	2022/05/01
3	1	0	2	1	2022/08/29
0	1	1	0	4	2022/09/20
3	2	0	1	10	2022/11/21
0	1	0	0	8	2022/02/28
3	1	1	0	3	2022/05/24
3	1	0	1	8	2022/07/04
5	2	0	1	5	2022/11/27
4	0	0	0	2	2022/08/22
0	0	0	2	2	2022/11/23
2	0	0	2	7	2022/08/12
1	1	0	1	4	2022/07/10
1	0	0	0	7	2022/10/21
2	1	1	1	2	2022/10/03
5	0	0	1	6	2022/11/27
0	2	0	1	1	2022/10/01
3	0	1	2	2	2022/03/24
4	1	1	2	0	2022/05/30
0	0	1	0	0	2022/02/24
5	0	0	0	6	2022/10/18
3	1	1	0	8	2022/03/26
4	2	1	0	1	2022/06/01
1	1	0	1	9	2022/04/07
4	1	1	2	4	2022/04/17
2	0	0	0	2	2022/05/02
3	2	0	0	3	2022/06/12
4	1	1	1	7	2022/09/22
4	0	0	0	1	2022/04/21
1	1	1	1	6	2022/02/11
2	1	1	1	5	2022/09/28
0	1	1	0	8	2022/01/16
4	1	1	1	4	2022/04/12
0	2	0	0	1	2022/08/04
3	0	0	2	3	2022/12/25
1	0	1	0	1	2022/07/03
0	2	1	0	4	2022/06/19
4	0	1	2	10	2022/02/16
0	0	0	2	4	2022/05/08
4	0	0	1	1	2022/02/20
3	1	0	0	2	2022/10/20
3	2	1	1	9	2022/02/16
2	0	0	2	2	2022/03/08
0	1	1	2	5	2022/02/10
4	1	0	1	6	2022/10/17
5	0	1	2	7	2022/06/18
3	1	1	0	1	2022/12/08
5	0	0	0	8	2022/05/13
3	0	0	0	1	2022/10/25
2	0	1	0	5	2022/03/09
4	0	0	0	4	2022/03/27
4	0	0	1	1	2022/11/08
0	0	0	0	8	2022/09/21
5	0	0	0	9	2022/06/05
0	0	1	1	1	2022/05/19
0	2	1	0	0	2022/01/05
3	2	1	0	9	2022/04/20
5	1	0	2	1	2022/07/23
5	2	0	2	2	2022/05/09
0	2	0	1	1	2022/12/25
5	1	0	1	0	2022/05/25
5	0	0	2	10	2022/07/08
0	0	1	0	4	2022/08/17
3	1	1	1	2	2022/11/24
0	1	0	0	0	2022/06/19
4	1	1	0	1	2022/08/28
0	0	0	2	10	2022/01/17
5	2	1	0	10	2022/04/28
4	0	1	2	6	2022/07/12
1	0	1	2	5	2022/03/01
0	0	0	1	1	2022/07/21
3	0	1	0	4	2022/07/04
5	2	0	2	7	2022/07/30
3	0	1	2	8	2022/05/06
3	2	1	2	7	2022/07/22
0	0	0	1	10	2022/08/03
3	2	1	1	10	2022/11/03
3	2	1	2	10	2022/06/18
0	2	1	1	3	2022/02/05
1	2	1	2	6	2022/10/08
3	1	0	1	3	2022/03/05
1	0	0	2	5	2022/11/22
4	0	0	0	6	2022/08/19
1	1	0	1	6	2022/11/29
1	0	1	0	9	2022/04/19
3	1	1	0	2	2022/08/13
0	0	0	1	1	2022/04/14
4	2	1	1	2	2022/05/20
2	1	0	2	3	2022/05/03
3	0	1	1	1	2022/08/07
0	0	0	2	1	2022/05/26
0	1	1	2	3	2022/07/07
4	0	0	0	3	2022/04/30
4	2	0	1	2	2022/01/02
5	0	1	1	7	2022/01/21
5	0	1	2	7	2022/01/28
2	1	1	2	6	2022/04/14
2	0	0	2	1	2022/04/26
4	0	1	2	9	2022/10/05
2	2	0	2	2	2022/06/05
5	1	0	2	5	2022/08/02
0	2	1	1	6	2022/07/10
0	0	0	0	3	2022/12/25
2	1	1	0	3	2022/12/24
4	0	0	2	3	2022/08/24
3	0	0	1	4	2022/11/10
4	1	0	1	5	2022/07/03
5	2	0	2	6	2022/04/04
5	0	1	1	6	2022/02/23
0	0	1	1	1	2022/04/04
2	1	0	2	6	2022/11/03
3	1	1	1	8	2022/05/20
5	1	0	0	7	2022/06/14
4	2	0	1	10	2022/06/28
5	0	0	2	1	2022/12/24
3	0	0	2	2	2022/03/23
4	1	1	2	1	2022/08/24
5	2	0	0	9	2022/03/27
2	1	1	2	1	2022/07/05
5	2	1	0	4	2022/06/12
5	0	1	1	4	2022/08/24
5	0	0	1	7	2022/11/15
1	1	1	1	1	2022/05/18
4	1	1	0	7	2022/05/03
2	1	1	0	4	2022/01/26
4	2	1	0	10	2022/08/12
5	1	0	0	6	2022/02/08
1	2	1	2	1	2022/08/27
3	1	1	0	6	2022/11/06
3	0	1	0	10	2022/03/17
1	2	1	0	7	2022/09/07
3	0	1	1	7	2022/05/22
4	0	1	2	3	2022/04/28
1	1	0	2	6	2022/10/27
2	2	0	1	6	2022/04/09
3	1	0	0	9	2022/09/12
5	0	1	2	2	2022/10/24
0	2	0	2	9	2022/07/07
0	0	1	2	6	2022/01/13
3	0	0	2	2	2022/06/08
4	1	1	0	1	2022/08/29
2	1	1	0	8	2022/01/14
1	2	1	2	3	2022/02/06
2	2	1	0	1	2022/06/10
2	2	0	2	0	2022/05/16
3	2	1	1	8	2022/09/24
5	0	0	0	7	2022/07/11
0	1	1	2	1	2022/06/05
3	2	1	1	1	2022/05/26
0	0	1	0	10	2022/01/13
2	2	0	2	1	2022/08/28
3	2	1	1	10	2022/03/08
1	2	0	1	7	2022/05/23
1	2	0	2	3	2022/06/01
3	2	1	0	10	2022/06/01
3	1	1	1	6	2022/05/14
1	2	0	1	1	2022/02/14
0	1	0	0	7	2022/07/11
2	2	1	2	5	2022/01/23
5	1	1	2	0	2022/06/25
5	2	1	0	10	2022/10/09
2	2	1	2	0	2022/04/17
3	0	0	2	6	2022/02/17
4	2	1	1	3	2022/01/15
3	0	1	2	9	2022/09/07
5	0	1	2	4	2022/09/12
5	0	1	1	9	2022/08/08
3	0	0	2	1	2022/03/22
5	2	1	2	9	2022/03/01
2	0	0	0	3	2022/01/19
2	0	1	1	6	2022/06/26
4	0	1	2	0	2022/11/30
1	0	1	0	8	2022/12/31
1	0	1	0	9	2022/05/25
1	0	0	0	6	2022/12/03
1	1	1	2	3	2022/01/22
5	1	0	2	4	2022/06/11
1	1	1	0	2	2022/03/20
1	2	0	1	2	2022/03/19
1	0	1	2	0	2022/04/05
4	1	1	0	10	2022/03/23
1	2	0	2	9	2022/02/16
1	1	1	2	8	2022/10/15
5	1	0	0	5	2022/09/05
4	1	1	2	4	2022/01/21
4	2	0	2	10	2022/12/29
5	1	0	1	2	2022/04/06
4	1	0	0	1	2022/07/30
2	2	0	1	10	2022/08/26
4	2	1	2	10	2022/06/10
5	2	0	2	6	2022/11/25
2	1	1	2	10	2022/07/23
0	0	0	2	0	2022/12/27
0	0	1	2	6	2022/02/22
0	1	1	0	0	2022/07/30
0	1	1	0	2	2022/03/09
5	0	0	1	9	2022/09/02
5	2	0	0	8	2022/11/05
1	1	1	2	6	2022/08/26
5	1	1	2	8	2022/04/22
1	1	0	0	2	2022/09/04
2	0	0	1	5	2022/04/14
3	1	1	0	4	2022/09/12
4	0	0	0	4	2022/10/11
5	1	1	2	0	2022/05/02
4	2	1	1	10	2022/02/12
3	1	1	0	7	2022/02/06
4	1	0	1	8	2022/07/13
0	2	0	2	1	2022/02/16
1	0	1	0	3	2022/09/04
1	2	1	1	8	2022/07/21
4	0	1	1	7	2022/11/17
3	1	1	0	3	2022/07/14
2	1	1	2	10	2022/08/09
2	2	0	2	10	2022/09/20
0	2	1	0	4	2022/03/01
0	1	0	0	10	2022/04/04
0	0	1	1	8	2022/06/23
5	2	0	0	0	2022/01/19
0	0	1	0	9	2022/03/26
0	1	1	2	7	2022/09/26
0	1	1	0	7	2022/04/03
4	0	0	2	10	2022/10/09
0	1	1	1	3	2022/01/18
5	0	0	1	10	2022/01/02
5	0	1	0	9	2022/10/22
5	1	0	2	9	2022/10/27
1	2	1	0	0	2022/05/21
3	0	1	1	1	2022/02/09
5	1	1	1	3	2022/01/22
0	2	0	0	0	2022/01/25
0	1	0	0	3	2022/09/08
1	2	0	0	4	2022/10/14
2	1	0	1	10	2022/10/24
4	2	0	2	3	2022/12/05
5	2	1	0	4	2022/04/06
0	0	0	1	2	2022/11/07
3	0	1	2	2	2022/10/21
1	0	0	2	10	2022/10/20
3	2	1	1	10	2022/05/09
3	1	1	0	5	2022/03/26
0	0	1	2	9	2022/01/26
4	1	0	1	6	2022/06/19
3	0	1	1	10	2022/12/12
3	0	1	0	10	2022/01/05
3	1	1	0	2	2022/02/22
2	0	0	2	8	2022/01/28
4	0	0	0	6	2022/03/01
2	1	0	2	3	2022/02/02
5	0	0	2	1	2022/07/10
4	0	1	2	10	2022/10/18
5	2	1	1	6	2022/11/20
4	1	1	2	10	2022/10/27
2	2	0	1	9	2022/03/20
5	1	0	2	3	2022/06/08
1	0	1	1	5	2022/07/16
1	0	1	2	10	2022/06/19
3	2	0	1	6	2022/07/04
1	1	0	2	4	2022/03/31
2	1	1	1	4	2022/03/31
3	0	0	1	10	2022/08/21
0	1	1	2	8	2022/03/04
5	1	1	2	1	2022/09/09
2	1	0	1	0	2022/06/28
4	0	0	2	3	2022/11/08
3	1	0	1	7	2022/02/01
0	2	1	0	5	2022/12/01
0	0	1	2	10	2022/06/23
5	0	0	0	10	2022/08/19
5	0	0	2	3	2022/05/09
3	2	0	0	3	2022/07/27
3	0	1	0	9	2022/02/28
0	0	1	0	7	2022/06/15
3	2	1	2	9	2022/08/07
3	1	0	2	4	2022/03/25
1	1	0	2	10	2022/05/14
5	0	1	2	4	2022/09/09
4	2	1	1	8	2022/09/14
5	2	1	2	5	2022/06/04
2	0	1	0	5	2022/08/24
1	1	0	0	5	2022/10/10
5	1	0	2	10	2022/12/13
2	0	0	2	3	2022/01/04
5	2	0	0	1	2022/04/16
4	1	1	1	1	2022/08/04
4	0	0	0	0	2022/11/08
0	0	0	2	1	2022/12/14
0	1	0	0	6	2022/01/18
2	2	0	0	1	2022/07/19
5	1	0	0	6	2022/10/31
2	1	1	2	9	2022/09/16
5	1	0	0	0	2022/06/08
4	2	0	1	4	2022/03/21
4	1	0	1	0	2022/12/16
5	0	0	1	10	2022/11/27
2	0	1	2	10	2022/07/29
0	0	1	1	3	2022/03/21
0	2	0	0	5	2022/08/22
0	0	1	1	0	2022/07/27
0	2	0	2	1	2022/02/04
4	2	1	0	9	2022/05/20
3	1	1	1	1	2022/05/24
5	0	0	2	3	2022/07/05
3	1	0	2	5	2022/08/21
0	0	0	0	3	2022/09/25
5	1	0	2	6	2022/01/23
2	1	0	0	7	2022/08/06
2	2	0	0	6	2022/01/05
5	0	0	1	8	2022/01/14
5	0	1	0	7	2022/10/18
5	2	0	1	1	2022/08/16
0	0	0	2	6	2022/02/28
1	2	1	0	0	2022/05/19
3	2	0	2	6	2022/04/06
3	1	1	0	9	2022/05/27
0	0	1	0	0	2022/09/05
3	2	0	1	4	2022/12/07
3	1	0	1	8	2022/06/04
2	1	1	2	4	2022/02/21
4	2	0	0	7	2022/07/11
4	2	0	1	4	2022/06/26
2	0	0	0	1	2022/05/26
2	0	1	2	5	2022/10/02
0	0	0	2	3	2022/07/25
3	0	0	0	4	2022/07/06
0	1	1	0	9	2022/04/01
2	2	1	2	5	2022/01/02
4	0	1	2	2	2022/09/22
0	0	0	2	3	2022/07/11
5	2	0	2	6	2022/03/22
2	0	0	0	1	2022/06/02
5	0	0	2	9	2022/12/31
3	2	1	1	10	2022/01/06
5	2	0	1	0	2022/12/03
0	2	1	1	8	2022/08/27
2	2	0	0	1	2022/12/09
1	2	0	0	8	2022/01/21
1	1	1	2	0	2022/03/04
5	2	0	2	0	2022/08/19
4	1	1	0	5	2022/12/07
4	2	0	2	3	2022/02/17
2	0	0	2	4	2022/01/07
2	1	1	2	5	2022/05/12
1	1	1	1	1	2022/04/23
0	0	0	1	6	2022/12/14
5	1	0	1	3	2022/08/12
4	1	1	2	9	2022/05/31
0	2	1	2	7	2022/03/17
3	2	0	1	7	2022/06/10
4	2	1	1	0	2022/09/12
1	0	0	2	2	2022/05/07
1	2	1	2	5	2022/09/10
0	0	0	2	2	2022/02/01
4	0	1	0	8	2022/09/07
4	0	1	0	6	2022/10/15
2	2	0	1	7	2022/12/22
1	1	1	2	2	2022/07/26
0	2	1	2	3	2022/02/01
1	1	0	0	2	2022/07/22
0	1	0	0	4	2022/07/25
4	2	1	2	5	2022/03/19
4	1	0	1	8	2022/03/25
3	0	1	0	2	2022/07/16
3	2	1	1	8	2022/04/07
5	1	0	2	1	2022/09/03
3	2	0	0	10	2022/05/18
0	0	0	0	10	2022/09/23
5	1	1	1	5	2022/10/16
3	0	1	2	9	2022/03/16
0	1	1	1	9	2022/12/09
2	2	1	2	8	2022/09/14
5	0	1	2	10	2022/08/14
4	1	0	0	7	2022/08/28
5	0	1	2	0	2022/08/05
2	1	0	2	0	2022/02/24
1	1	1	1	6	2022/09/29
3	0	1	0	8	2022/06/01
4	1	1	0	7	2022/05/14
5	2	1	0	0	2022/10/27
0	1	1	1	7	2022/09/07
0	1	1	2	5	2022/05/11
1	1	0	0	7	2022/02/10
2	0	1	0	0	2022/07/27
1	1	0	0	2	2022/04/03
4	1	1	2	7	2022/11/13
0	0	0	0	5	2022/07/22
1	0	1	0	2	2022/08/11
1	1	0	1	3	2022/12/05
2	2	1	2	1	2022/05/02
1	2	1	2	2	2022/01/09
5	0	1	1	6	2022/02/26
5	2	1	1	2	2022/06/15
1	0	1	2	8	2022/08/27
0	2	0	2	10	2022/07/12
4	2	1	0	3	2022/11/01
4	1	1	0	10	2022/08/28
0	2	1	1	0	2022/09/24
4	1	1	1	7	2022/08/12
0	2	1	1	3	2022/08/23
4	1	0	2	5	2022/01/12
2	2	1	2	2	2022/03/23
2	2	1	2	2	2022/08/30
2	1	0	1	4	2022/02/15
3	2	1	2	3	2022/02/03
1	2	1	2	1	2022/12/13
1	2	1	1	4	2022/07/19
3	1	0	1	7	2022/09/26
1	2	0	0	7	2022/03/17
0	2	0	1	4	2022/02/12
1	0	0	1	8	2022/03/04
3	0	0	0	0	2022/09/11
3	0	1	2	9	2022/09/20
4	1	1	2	10	2022/08/16
4	0	1	2	4	2022/05/15
1	1	0	0	5	2022/01/06
1	0	1	0	0	2022/08/30
2	0	0	0	5	2022/11/07
0	2	0	1	3	2022/06/04
1	2	1	0	5	2022/05/21
0	1	1	1	3	2022/06/20
4	1	1	0	5	2022/06/12
5	2	1	0	0	2022/12/02
4	0	0	2	2	2022/01/22
2	1	1	2	2	2022/11/23
1	0	1	0	2	2022/08/27
5	2	0	0	9	2022/01/28
0	2	0	2	9	2022/01/31
5	2	0	0	1	2022/03/02
4	1	0	2	9	2022/05/14
1	2	1	0	8	2022/03/01
2	1	1	2	9	2022/05/03
5	0	1	1	4	2022/09/21
0	2	0	2	5	2022/09/01
4	1	0	1	7	2022/06/02
3	2	0	1	9	2022/07/14
3	0	0	2	9	2022/03/18
3	1	1	2	2	2022/02/11
3	2	0	0	10	2022/11/27
1	2	0	1	3	2022/10/19
1	1	1	2	0	2022/12/22
1	1	0	0	5	2022/12/31
5	2	0	2	1	2022/05/20
2	2	1	2	0	2022/09/17
4	1	0	0	5	2022/11/05
5	0	1	1	3	2022/03/23
2	0	0	0	5	2022/08/25
1	1	1	1	3	2022/08/25
1	0	0	2	9	2022/08/10
0	2	0	1	4	2022/09/12
0	2	0	2	4	2022/09/10
4	0	1	0	7	2022/01/05
5	1	1	2	0	2022/01/18
3	2	0	0	1	2022/06/16
2	1	0	1	2	2022/02/26
0	2	1	1	9	2022/05/23
0	0	0	1	7	2022/07/20
5	0	1	0	9	2022/03/27
1	0	0	2	0	2022/06/08
3	0	0	1	5	2022/05/04
0	0	0	1	8	2022/09/18
3	0	0	2	10	2022/03/10
0	0	1	1	9	2022/06/19
4	1	1	0	9	2022/10/12
2	2	0	2	7	2022/11/10
2	2	1	2	4	2022/06/20
3	2	1	2	4	2022/07/17
5	2	1	0	1	2022/09/22
3	1	1	1	7	2022/03/10
2	0	1	0	4	2022/04/02
0	2	0	0	9	2022/11/12
1	0	0	0	0	2022/07/08
2	2	0	2	0	2022/10/22
5	0	1	2	8	2022/06/25
2	2	1	0	4	2022/02/02
4	1	1	1	6	2022/03/18
1	0	0	2	2	2022/10/21
0	0	0	1	4	2022/02/28
0	0	1	1	10	2022/09/09
4	1	0	2	0	2022/02/16
4	0	0	1	4	2022/11/26
2	2	0	0	9	2022/01/07
0	0	0	2	4	2022/10/04
4	1	0	2	7	2022/07/05
0	0	0	0	2	2022/12/15
5	1	1	0	2	2022/09/05
5	0	1	0	2	2022/05/23
5	2	0	1	0	2022/11/09
5	1	1	1	6	2022/11/03
4	2	1	2	0	2022/04/05
0	1	1	2	7	2022/08/28
3	2	1	2	1	2022/04/21
3	2	0	1	9	2022/08/18
5	2	1	2	9	2022/11/03
2	2	0	1	7	2022/12/05
4	0	0	1	4	2022/12/28
1	0	1	1	5	2022/11/03
3	2	0	0	4	2022/02/13
5	1	1	2	10	2022/05/22
3	0	0	0	7	2022/05/25
3	0	0	0	0	2022/10/07
2	0	0	1	8	2022/08/25
4	2	0	1	8	2022/04/23
1	0	1	1	5	2022/02/09
5	1	1	0	1	2022/07/24
1	1	1	0	1	2022/03/28
0	0	1	0	8	2022/12/13
4	0	1	2	4	2022/10/18
1	0	0	1	0	2022/08/12
4	2	0	2	5	2022/03/04
1	0	1	1	7	2022/05/10
0	2	1	2	3	2022/07/27
5	1	1	2	5	2022/10/21
3	0	1	2	10	2022/10/18
1	1	1	0	2	2022/11/22
5	2	0	0	1	2022/03/23
3	2	1	0	7	2022/12/15
5	0	1	1	6	2022/08/11
2	2	1	0	5	2022/08/28
4	2	1	0	0	2022/08/19
1	0	1	0	8	2022/07/21
4	0	0	1	0	2022/07/09
2	2	1	1	0	2022/08/22
5	1	0	0	4	2022/02/13
3	1	1	0	2	2022/05/03
4	1	1	2	4	2022/03/27
3	2	1	2	5	2022/02/10
5	2	1	1	1	2022/07/15
2	1	1	2	7	2022/01/02
1	1	0	1	6	2022/12/28
1	0	0	2	3	2022/02/13
3	2	1	1	10	2022/12/23
5	2	1	0	2	2022/10/20
0	0	1	2	0	2022/01/04
1	1	1	0	1	2022/04/01
1	2	1	0	0	2022/07/26
2	0	0	1	9	2022/03/16
1	2	0	2	7	2022/11/14
4	2	1	0	10	2022/08/21
5	2	0	1	6	2022/07/11
4	2	1	0	3	2022/07/02
4	1	1	0	1	2022/04/26
1	0	0	2	10	2022/11/19
4	0	1	0	0	2022/04/21
3	1	1	0	10	2022/04/12
0	0	0	2	1	2022/08/03
4	0	1	0	4	2022/07/18
4	2	0	1	0	2022/05/14
5	1	1	2	6	2022/05/26
0	0	1	2	4	2022/01/11
4	2	1	1	10	2022/07/28
1	1	0	0	0	2022/03/21
1	2	0	2	1	2022/02/16
2	1	0	0	3	2022/09/18
0	1	0	0	3	2022/09/05
3	2	0	0	4	2022/08/23
3	2	1	1	3	2022/10/04
4	1	1	0	10	2022/10/18
3	1	1	1	1	2022/07/02
5	1	1	1	5	2022/12/15
5	1	1	2	2	2022/12/23
1	2	0	2	6	2022/04/22
4	2	0	1	8	2022/09/26
0	1	0	2	8	2022/01/01
2	0	0	0	8	2022/09/22
4	0	0	2	4	2022/08/17
0	2	1	0	3	2022/02/07
3	2	1	2	6	2022/01/20
4	1	0	2	8	2022/12/09
5	2	1	1	6	2022/04/05
2	2	1	0	6	2022/07/21
4	1	1	1	1	2022/06/26
5	1	1	1	5	2022/06/12
5	1	0	1	3	2022/12/18
5	1	1	0	0	2022/01/31
2	2	1	1	7	2022/06/14
4	0	0	0	8	2022/04/06
1	0	1	1	8	2022/07/19
0	2	1	0	3	2022/08/29
5	0	0	1	6	2022/11/30
3	2	0	1	1	2022/03/04
3	2	0	2	10	2022/01/02
1	2	0	0	10	2022/01/15
3	2	1	2	5	2022/09/22
2	0	1	0	8	2022/06/24
4	0	0	0	7	2022/02/03
4	2	0	1	7	2022/01/24
1	2	1	2	6	2022/04/21
4	1	0	2	0	2022/10/08
5	1	0	0	10	2022/08/21
2	2	1	1	0	2022/05/16
1	2	1	1	1	2022/07/03
5	0	0	0	2	2022/01/13
3	0	0	1	3	2022/12/31
0	2	0	1	7	2022/06/27
0	1	1	2	3	2022/01/31
2	2	1	2	0	2022/02/19
5	0	0	0	3	2022/12/10
0	2	0	0	3	2022/05/12
4	1	0	1	6	2022/02/15
2	1	1	2	4	2022/06/17
4	2	0	2	10	2022/04/25
3	2	1	1	10	2022/10/19
5	0	1	2	2	2022/03/13
3	2	1	1	7	2022/08/09
2	1	0	2	0	2022/10/22
4	2	0	0	3	2022/04/28
0	2	1	0	5	2022/10/23
3	0	0	1	7	2022/01/04
2	2	0	1	3	2022/12/01
1	2	0	1	7	2022/05/13
2	2	0	0	2	2022/09/14
2	1	0	0	3	2022/02/18
0	1	1	1	6	2022/01/25
5	0	1	2	10	2022/09/17
5	0	0	0	8	2022/06/28
3	2	1	2	9	2022/06/16
0	0	1	0	10	2022/11/21
3	2	1	1	9	2022/09/04
3	2	1	2	1	2022/04/28
1	0	0	2	5	2022/05/11
1	2	1	2	7	2022/11/08
4	2	1	2	2	2022/06/03
4	1	0	0	0	2022/07/24
3	0	1	0	5	2022/09/05
2	2	0	0	3	2022/01/15
0	2	1	0	2	2022/09/03
1	1	0	0	3	2022/04/21
0	0	0	0	0	2022/03/14
3	2	1	0	9	2022/01/22
2	0	1	0	9	2022/02/04
1	0	0	1	0	2022/12/23
1	0	0	1	0	2022/11/30
0	2	1	2	6	2022/02/17
2	0	0	1	0	2022/06/24
2	1	0	2	6	2022/08/17
4	1	0	2	4	2022/03/16
1	0	1	1	7	2022/07/17
2	1	1	2	4	2022/01/03
4	0	0	1	4	2022/12/01
3	1	0	1	0	2022/04/28
1	1	0	1	6	2022/02/06
1	0	0	0	2	2022/03/18
1	1	1	0	2	2022/01/21
0	0	1	2	0	2022/07/15
1	1	0	0	8	2022/05/14
0	0	1	2	3	2022/07/15
0	0	1	0	0	2022/02/01
4	2	1	1	3	2022/04/04
2	0	0	0	10	2022/07/27
0	1	1	2	7	2022/12/16
0	2	0	1	8	2022/08/17
5	2	1	0	9	2022/06/24
2	0	1	0	4	2022/02/28
5	0	1	2	1	2022/02/07
3	0	1	1	4	2022/07/07
5	0	0	0	3	2022/07/17
4	2	1	2	9	2022/07/14
2	1	1	2	0	2022/12/21
3	2	0	2	6	2022/03/02
5	2	0	0	1	2022/03/18
4	1	1	0	7	2022/01/05
0	0	0	2	10	2022/04/07
5	1	0	2	10	2022/04/03
2	2	0	1	1	2022/03/10
0	1	0	1	6	2022/07/04
2	2	0	1	1	2022/09/16
5	2	0	0	9	2022/05/04
1	1	0	1	0	2022/07/12
0	2	0	1	2	2022/04/12
4	1	1	2	9	2022/07/26
2	0	1	0	1	2022/03/08
3	1	0	1	8	2022/07/04
4	1	1	1	6	2022/03/30
0	2	0	0	9	2022/10/16
4	1	1	0	4	2022/09/30
5	1	1	2	6	2022/07/29
1	1	0	1	0	2022/10/01
1	2	1	2	1	2022/02/15
0	2	0	2	5	2022/05/24
3	2	1	2	4	2022/08/25
1	0	0	2	5	2022/08/16
2	2	0	2	0	2022/04/14
1	1	0	1	7	2022/07/26
3	0	0	2	5	2022/09/11
1	2	0	1	6	2022/02/27
4	2	0	0	5	2022/12/25
3	0	0	1	6	2022/02/24
3	0	0	2	5	2022/03/17
4	1	1	0	8	2022/08/06
2	1	1	1	0	2022/02/25
2	1	1	1	2	2022/01/28
3	0	1	2	9	2022/02/18
5	1	1	2	3	2022/07/03
0	0	0	1	10	2022/06/07
4	0	0	2	8	2022/04/19
4	0	0	2	8	2022/01/31
1	2	0	2	2	2022/10/23
3	1	1	0	8	2022/12/27
3	2	0	1	7	2022/12/29
4	0	0	0	8	2022/04/20
0	0	1	2	4	2022/10/03
0	0	0	0	7	2022/09/03
4	0	1	2	6	2022/10/13
0	2	0	0	5	2022/10/30
4	0	0	0	5	2022/04/08
0	1	0	2	1	2022/10/26
0	0	0	2	10	2022/04/03
2	2	1	1	7	2022/09/02
1	1	0	1	2	2022/12/23
0	2	0	1	0	2022/08/14
2	2	1	0	8	2022/10/23
1	0	1	2	6	2022/02/21
5	0	1	0	5	2022/07/30
2	0	1	0	4	2022/10/02
4	2	1	0	0	2022/02/07
1	1	0	2	3	2022/05/24
4	0	0	2	6	2022/10/28
4	2	1	2	5	2022/09/08
5	1	1	0	10	2022/04/04
0	1	1	1	5	2022/11/08
2	0	0	0	6	2022/10/02
1	2	1	2	5	2022/10/08
2	0	1	1	7	2022/12/09
4	0	1	1	8	2022/09/16
0	2	0	2	2	2022/01/10
5	0	0	0	0	2022/01/10
2	0	1	0	3	2022/01/08
2	2	1	2	4	2022/07/08
4	2	1	0	5	2022/08/08
2	0	0	2	3	2022/10/06
4	1	1	1	2	2022/10/28
3	1	1	2	6	2022/01/14
4	2	1	0	9	2022/03/21
5	1	1	0	4	2022/04/30
0	1	0	2	1	2022/10/30
5	1	0	1	10	2022/09/06
0	0	0	2	4	2022/03/22
3	1	0	0	2	2022/01/20
2	2	1	2	1	2022/11/21
0	2	0	2	6	2022/07/26
4	2	1	2	4	2022/02/03
1	2	0	2	10	2022/10/10
1	2	1	1	7	2022/08/20
1	1	0	2	1	2022/01/06
2	2	1	0	2	2022/03/27
[truncated: 359 more rows]
